# Supplementary material for: Delivery and postnatal care among women in 71 low- and middle-income countries: analyzing coverage gaps using household surveys
Source: BMC Pregnancy Childbirth. 2024 Jul 26;24:505. doi: 10.1186/s12884-024-06681-y (PMC11282627; doi:10.1186/s12884-024-06681-y)
Supplement: Supplementary file 1 — Supplementary Material 1. [file 12884_2024_6681_MOESM1_ESM.csv]

source	contract_phase	recode_phase	country	year	births	iso	region	sba_extra	skilled_prov	report	notes	mmr_yr	mmr_source	mmr
DHS	7	7	Afghanistan	2015	AFBR70FL	AFG	Middle East & North Africa	NA	NA	Not available	report link says content expired on 8/15/21	2017	who_gho	638
DHS	7	7	Albania	2017	ALBR71FL	ALB	CEE & CIS	0	doctors, nurses/midwives	https://dhsprogram.com/pubs/pdf/FR348/FR348.pdf	NA	2017	who_gho	15
MICS	6	NA	Algeria	2018	wm	DZA	Middle East & North Africa	0	doctors, nurses/midwives	https://mics-surveys-prod.s3.amazonaws.com/MICS6/Middle%20East%20and%20North%20Africa/Algeria/2018-2019/Survey%20findings/Algeria%202018-19%20MICS_French.pdf	NA	2017	who_gho	112
DHS	7	7	Angola	2015	AOBR71FL	AGO	Eastern & Southern Africa	0	doctors, nurses/midwives	https://dhsprogram.com/pubs/pdf/FR327/FR327.pdf	should confirm category "birth attendant isn't included	2017	who_gho	241
DHS	7	7	Armenia	2015	AMBR71FL	ARM	CEE & CIS	0	doctors, nurses/midwives	https://dhsprogram.com/pubs/pdf/FR325/FR325.pdf	confirm feldsher	2017	who_gho	26
MICS	6	NA	Bangladesh	2019	wm	BGD	South Asia	1	doctors, nurses/midwives, paramedic/medical assistant (MA)/sub-assistant community medical officer (SACMO), family welfare visitor (FWV), community skilled birth attendant (CSBA), private-community skilled birth attendant (P-CSBA)	https://mics-surveys-prod.s3.amazonaws.com/MICS6/South%20Asia/Bangladesh/2019/Survey%20findings/Bangladesh%202019%20MICS%20Survey%20Findings_English.pdf	NA	2017	who_gho	173
MICS	6	NA	Belarus	2019	wm	BLR	CEE & CIS	1	doctors, nurses/midwives, feldsher	https://mics-surveys-prod.s3.amazonaws.com/MICS6/Europe%20and%20Central%20Asia/Belarus/2019/Survey%20findings/Belarus%202019%20MICS%20Survey%20Findings%20Report_English.pdf	NA	2017	who_gho	2
MICS	5	NA	Belize	2015	wm	BLZ	LAC	0	doctors, nurses/midwives	https://mics-surveys-prod.s3.amazonaws.com/MICS5/Latin%20America%20and%20Caribbean/Belize/2015-2016/Final/Belize%202015-16%20MICS_English.pdf	NA	2017	who_gho	36
DHS	7	7	Benin	2017	BJBR71FL	BEN	West & Central Africa	0	doctors, nurses/midwives	https://dhsprogram.com/pubs/pdf/FR350/FR350.pdf	NA	2017	who_gho	397
DHS	7	7	Burundi	2016	BUBR71FL	BDI	Eastern & Southern Africa	0	doctors, nurses/midwives	https://dhsprogram.com/pubs/pdf/FR335/FR335.pdf	NA	2017	who_gho	548
DHS	7	6	Cambodia	2014	KHBR73FL	KHM	East Asia & Pacific	0	doctors, nurses, midwives	https://dhsprogram.com/pubs/pdf/FR312/FR312.pdf	NA	2017	who_gho	160
DHS	7	7	Cameroon	2018	CMBR71FL	CMR	West & Central Africa	0	doctors, nurses/midwives	https://dhsprogram.com/pubs/pdf/FR360/FR360.pdf	NA	2017	who_gho	529
MICS	6	NA	CentralAfricanRepublic	2018	NA	CAF	West & Central Africa	1	doctors, nurses/midwives, assistant midwives (Assistante accoucheuse), health assistant (Assistante de sante)	https://mics-surveys-prod.s3.amazonaws.com/MICS6/West%20and%20Central%20Africa/Central%20African%20Republic/2018-2019/Survey%20findings/French.pdf	Not perfect match between sba inclusion and options in data set; double check sba against report (in script, included doctor, nurses/midwifes, auxiliary midwife, and delivery assistant	2017	who_gho	829
MICS	6	NA	Chad	2019	wm	TCD	West & Central Africa	1	doctors, nurses/midwives, matron/agent from the hospital or center of health (Matrone/agent de l�h�pital ou centre de sant�)	https://mics-surveys-prod.s3.amazonaws.com/MICS6/West%20and%20Central%20Africa/Chad/2019/Survey%20findings/Chad%202019%20MICS%20Survey%20Findings%20Report_French.pdf	NA	2017	who_gho	1140
DHS	7	7	Colombia	2015	COBR71FL	COL	LAC	NA	NA	https://dhsprogram.com/pubs/pdf/FR334/FR334.pdf	sba in questionnaire but not discussed in report	2017	who_gho	83
MICS	5	NA	Congo	2014	wm	COG	West & Central Africa	1	doctors, nurses/midwives, auxiliary midwife (sage-femme auxiliaire)	https://mics-surveys-prod.s3.amazonaws.com/MICS5/West%20and%20Central%20Africa/Congo/2014-2015/Final/Congo%202014-15%20MICS_French.pdf	NA	2017	who_gho	378
MICS	6	NA	CostaRica	2018	wm	CRI	LAC	1	general doctor/obstetrician, general nurse, obstetric nurse	https://mics-surveys-prod.s3.amazonaws.com/MICS6/Latin%20America%20and%20Caribbean/Costa%20Rica/2018/Survey%20findings/Costa%20Rica%202018%20MICS%20Survey%20Findings%20Report_Spanish.pdf	NA	2017	who_gho	27
MICS	5	NA	CotedIvoire	2016	wm	CIV	West & Central Africa	1	doctors, nurses/midwives, axiliary midwives (Aide-soignante)	https://mics-surveys-prod.s3.amazonaws.com/MICS5/West%20and%20Central%20Africa/C%C3%B4te%20d%27Ivoire/2016/Final/Cote%20d%27Ivoire%202016%20MICS_French.pdf	NA	2017	who_gho	617
MICS	6	NA	Cuba	2019	wm	CUB	LAC	1	doctors and nurses (m�dicos y enfermeras)	https://mics-surveys-prod.s3.amazonaws.com/MICS6/Latin%20America%20and%20Caribbean/Cuba/2019/Survey%20findings/Cuba%202019%20MICS%20SFR_Spanish.pdf	NA	2017	who_gho	36
MICS	6	NA	DominicanRepublic	2019	wm	DOM	LAC	1	gynecologist or obstetrician, general doctor or doctor of another specialty, nurse or midwife (comadrona)	https://mics-surveys-prod.s3.amazonaws.com/MICS6/Latin%20America%20and%20Caribbean/Dominican%20Republic/2019/Survey%20findings/Dominican%20Republic%202019%20MICS%20Survey%20Findings%20Report_Spanish.pdf	NA	2017	who_gho	95
MICS	6	NA	DRC	2017	wm	COD	West & Central Africa	0	doctors, nurses, midwives	https://mics-surveys-prod.s3.amazonaws.com/MICS6/West%20and%20Central%20Africa/Congo%2C%20Democratic%20Republic%20of%20the/2017-2018/Survey%20findings/Congo%2C%20Democratic%20Republic%20of%20the%2C%202017-18%20MICS%20SFR_French.pdf	NA	2017	who_gho	473
DHS	6	6	Egypt	2014	EGBR61FL	EGY	Middle East & North Africa	0	doctors, midwives	https://dhsprogram.com/pubs/pdf/FR302/FR302.pdf	Confirm daya shouldn't be included in sba (currently is not)	2017	who_gho	37
MICS	5	NA	ElSalvador	2014	wm	SLV	LAC	0	doctors, nurses/midwives (not including traditional midwives)	https://mics-surveys-prod.s3.amazonaws.com/MICS5/Latin%20America%20and%20Caribbean/El%20Salvador/2014/Final/El%20Salvador%202014%20MICS%20Final%20Report_Spanish.PDF	NA	2017	who_gho	46
MICS	5	NA	Eswatini	2014	wm	SWZ	Eastern & Southern Africa	0	doctors, nurses/midwives	https://mics-surveys-prod.s3.amazonaws.com/MICS5/Eastern%20and%20Southern%20Africa/Eswatini/2014/Final/Swaziland%202014%20MICS%20Final%20Report_English.pdf	formerly Swaziland	2017	who_gho	437
DHS	8	7	Ethiopia	2019	ETBR81FL	ETH	Eastern & Southern Africa	1	doctors, nurses/midwives, health officers, health extension workers	https://dhsprogram.com/pubs/pdf/FR363/FR363.pdf	NA	2017	who_gho	401
DHS	8	7	Gambia	2019	GMBR81FL	GMB	West & Central Africa	0	doctors, nurses/midwives	https://dhsprogram.com/pubs/pdf/FR369/FR369.pdf	NA	2017	who_gho	597
MICS	6	NA	Georgia	2018	wm	GEO	CEE & CIS	1	doctors and nurses (m�dicos y enfermeras)	https://mics-surveys-prod.s3.amazonaws.com/MICS6/Europe%20and%20Central%20Asia/Georgia/2018/Survey%20findings/Georgia%20MICS%202018-SFR_English.pdf	Missing variables	2017	who_gho	25
MICS	6	NA	Ghana	2017	wm	GHA	West & Central Africa	1	doctors, nurses, midwives, community health officers/nurses	https://mics-surveys-prod.s3.amazonaws.com/MICS6/West%20and%20Central%20Africa/Ghana/2017-2018/Survey%20findings/Ghana%202017-18%20MICS%20Survey%20Findings%20Report_English.pdf	NA	2017	who_gho	308
DHS	7	6	Guatemala	2014	GUBR71FL	GTM	LAC	1	doctors, nurses (not midwives)	https://dhsprogram.com/pubs/pdf/FR318/FR318.pdf	NA	2017	who_gho	95
DHS	7	7	Guinea	2018	GNBR71FL	GIN	West & Central Africa	1	doctors, nurses/midwives, technical health workers (ATS) (d�agents technique de sant�)	https://dhsprogram.com/pubs/pdf/FR353/FR353.pdf	NA	2017	who_gho	576
MICS	6	NA	GuineaBissau	2018	wm	GNB	West & Central Africa	1	doctors, nurses, midwives (excluding traditional midwives)	https://mics-surveys-prod.s3.amazonaws.com/MICS6/West%20and%20Central%20Africa/Guinea-Bissau/2018-2019/Survey%20findings/Guinea%20Bissau%202018-19%20MICS%20Survey%20Findings%20Report_Portuguese.pdf	coded sba 1 because need to exclude traditional midwives in sba	2017	who_gho	667
MICS	6	NA	Guyana	2019	wm	GUY	LAC	1	doctors, nurses/midwives, single midwife, Medex	NA	data available but final report is not, so following sba definition from previous (2014) MICS survey	2017	who_gho	169
DHS	7	7	Haiti	2016	HTBR70FL	HTI	LAC	0	doctors, nurses/midwives	https://dhsprogram.com/pubs/pdf/FR326/FR326.pdf	NA	2017	who_gho	480
DHS	7	7	India	2019	IABR7DFLsub	IND	South Asia	1	doctors, auxiliary nurse midwives, nurses, midwives, lady health visitors	https://dhsprogram.com/publications/publication-FR374-DHS-Final-Reports.cfm	NA	2017	who_gho	145
DHS	7	7	Indonesia	2017	IDBR71FL	IDN	East Asia & Pacific	1	general practitioners, obstetricians, midwives, skilled nurses	https://dhsprogram.com/pubs/pdf/FR342/FR342.pdf	Downloaded Standard survey only	2017	who_gho	177
MICS	6	NA	Iraq	2018	wm	IRQ	Middle East & North Africa	1	govt. doctors, private doctors, nurses/midwives	https://mics-surveys-prod.s3.amazonaws.com/MICS6/Middle%20East%20and%20North%20Africa/Iraq/2018/Survey%20findings/Iraq%202018%20MICS%20Survey%20Findings%20Report%20%5B20211213%5D_English.pdf	report available for download only (saved to data folder)	2017	who_gho	79
DHS	7	7	Jordan	2017	JOBR71FL	JOR	Middle East & North Africa	0	doctors, nurses/midwives	https://dhsprogram.com/pubs/pdf/FR346/FR346.pdf	NA	2017	who_gho	46
MICS	5	NA	Kazakhstan	2015	wm	KAZ	CEE & CIS	1	doctors, nurses/midwives, feldsher	https://mics-surveys-prod.s3.amazonaws.com/MICS5/Europe%20and%20Central%20Asia/Kazakhstan/2015/Final/Kazakhstan%202015%20MICS_English.pdf	in this survey, feldsher is not a skilled attendant - did skill level or classification change over time?	2017	who_gho	10
DHS	7	6	Kenya	2014	KEBR71FL	KEN	Eastern & Southern Africa	0	doctors, nurses/midwives	https://dhsprogram.com/pubs/pdf/FR308/FR308.pdf	drop due to missing data labels for facility categories	2017	who_gho	342
MICS	6	NA	Kiribati	2018	wm	KIR	East Asia & Pacific	1	doctors, nurses/midwives, medical assistants	https://mics-surveys-prod.s3.amazonaws.com/MICS6/East%20Asia%20and%20the%20Pacific/Kiribati/2018-2019/Survey%20findings/Kiribati%20MICS-SDIS%202018-19%20Survey%20Findings%20Report%20%5B20211202%5D_English.pdf	NA	2017	who_gho	92
MICS	6	NA	Kyrgyzstan	2018	wm	KGZ	CEE & CIS	1	doctors, nurses/midwives, feldsher	https://mics-surveys-prod.s3.amazonaws.com/MICS6/Europe%20and%20Central%20Asia/Kyrgyzstan/2018/Survey%20findings/Kyrgyzstan%20MICS%202018_English.pdf	NA	2017	who_gho	60
MICS	6	NA	Laos	2017	wm	LAO	East Asia & Pacific	1	doctors, nurses/midwifes, auxiliary midwives/nurses	https://mics-surveys-prod.s3.amazonaws.com/MICS6/East%20Asia%20and%20the%20Pacific/Lao%20People%27s%20Democratic%20Republic/2017/Survey%20findings/Lao%20PDR%202017%20MICS%20Social%20Indicator%20Survey%20II%20Survey%20Findings%20Report_English.pdf	NA	2017	who_gho	185
MICS	6	NA	Lesotho	2018	wm	LSO	Eastern & Southern Africa	1	doctors, nurses/midwives	https://mics-surveys-prod.s3.amazonaws.com/MICS6/Eastern%20and%20Southern%20Africa/Lesotho/2018/Survey%20findings/Lesotho%202018%20MICS%20Survey%20Findings%20Report_English.pdf	NA	2017	who_gho	544
DHS	7	7	Liberia	2019	LBBR7AFL	LBR	West & Central Africa	1	doctors, nurses/midwives, physician's assistants	https://dhsprogram.com/pubs/pdf/FR362/FR362.pdf	NA	2017	who_gho	661
MICS	6	NA	Madagascar	2018	wm	MDG	Eastern & Southern Africa	1	doctors, nurses/midwives, medical assistants (assistants m�dicaux)	https://mics-surveys-prod.s3.amazonaws.com/MICS6/Eastern%20and%20Southern%20Africa/Madagascar/2018/Survey%20findings/Madagascar%202018%20MICS%20Survey%20Findings%20Report_French.pdf	NA	2017	who_gho	335
DHS	7	7	Malawi	2015	MWBR7HFL	MWI	Eastern & Southern Africa	1	doctors, clinical officers, medical assistants, nurses, midwives	https://dhsprogram.com/pubs/pdf/FR319/FR319.pdf	NA	2017	who_gho	349
DHS	7	7	Maldives	2016	MVBR71FL	MDV	South Asia	1	doctors, nurses/midwives, gynaecologists	https://dhsprogram.com/pubs/pdf/FR349/FR349.pdf	NA	2017	who_gho	53
DHS	7	7	Mali	2018	MLBR7AFL	MLI	West & Central Africa	1	doctors, nurses, midwives, and matrons (matrones)	https://dhsprogram.com/pubs/pdf/FR358/FR358.pdf	NA	2017	who_gho	562
DHS	5	7	Mauritania	2019	MRBR71FL	MRT	West & Central Africa	1	doctors, nurses, midwives, and auxilliary midwives	https://dhsprogram.com/pubs/pdf/FR373/FR373.pdf	think there are more; check this; couldn't find definition in report	2017	who_gho	766
MICS	5	NA	Mexico	2015	wm	MEX	LAC	1	doctors, nurses (not midwives)	https://mics-surveys-prod.s3.amazonaws.com/MICS5/Latin%20America%20and%20Caribbean/Mexico/2015/Final/Mexico%202015%20MICS_Spanish.pdf	NA	2017	who_gho	33
MICS	6	NA	Mongolia	2018	wm	MNG	East Asia & Pacific	1	obstetrician, physician, family/soum doctor, midwife, auxiliary midwife, nurse	https://mics-surveys-prod.s3.amazonaws.com/MICS6/East%20Asia%20and%20the%20Pacific/Mongolia/2018/Survey%20findings/SISS2018-MICS6%20SFR_English.pdf	NA	2017	who_gho	45
MICS	6	NA	Montenegro	2018	wm	MNE	CEE & CIS	1	doctors, nurses/midwives, outreach nurses	https://mics-surveys-prod.s3.amazonaws.com/MICS6/Europe%20and%20Central%20Asia/Montenegro/2018/Survey%20findings/Montenegro%20%28National%20and%20Roma%20Settlements%29%202018%20MICS%20SFR_v4_English.pdf	NA	2017	who_gho	6
DHS	7	7	Myanmar	2015	MMBR71FL	MMR	East Asia & Pacific	1	doctors, nurses/midwives, lady health visitors	https://dhsprogram.com/pubs/pdf/FR324/FR324.pdf	NA	2017	who_gho	250
MICS	6	NA	Nepal	2019	wm	NPL	South Asia	1	doctors, nurses, auxiliary nurse midwives (ANM)	https://mics-surveys-prod.s3.amazonaws.com/MICS6/South%20Asia/Nepal/2019/Survey%20findings/Nepal-MICS%202019SFR_English.pdf	NA	2017	who_gho	186
DHS	7	7	Nigeria	2018	NGBR7BFLsub	NGA	West & Central Africa	1	doctors, nurses/midwives, auxiliary nurses/midwives	https://dhsprogram.com/pubs/pdf/FR359/FR359.pdf	NA	2017	who_gho	917
MICS	6	NA	NorthMacedonia	2018	wm	MKD	CEE & CIS	0	doctors, nurses/midwives	https://mics-surveys-prod.s3.amazonaws.com/MICS6/Europe%20and%20Central%20Asia/North%20Macedonia%2C%20Republic%20of/2018-2019/Survey%20findings/North%20Macedonia%20and%20North%20Macedonia%20Roma%20Settlements%20MICS%202018-19%20SFR_English.pdf	NA	2017	who_gho	7
DHS	7	7	Pakistan	2017	PKBR71FL	PAK	South Asia	1	doctors, nurses, midwives, lady health visitors, community midwives	https://dhsprogram.com/pubs/pdf/FR354/FR354.pdf	NA	2017	who_gho	140
MICS	6	NA	Palestine	2019	wm	PSE	Middle East & North Africa	0	doctors, nurses/midwives	https://mics-surveys-prod.s3.amazonaws.com/MICS6/Middle%20East%20and%20North%20Africa/State%20of%20Palestine/2019-2020/Survey%20findings/State%20of%20Palestine%202019-20%20Survey%20Findings%20Report_v2_English.pdf	NA	2017	who_gho	NA
MICS	5	NA	Panama	2013	wm	PAN	LAC	1	doctors, nurses, auxiliary nurses (auxiliar de enfermera)	https://mics-surveys-prod.s3.amazonaws.com/MICS5/Latin%20America%20and%20Caribbean/Panama/2013/Key%20findings/Panama%202013%20MICS%20KFR_Spanish.pdf	NA	2017	who_gho	52
DHS	7	7	PapuaNewGuinea	2016	NA	PNG	East Asia & Pacific	1	doctors, midwives, nurses (including trained community health workers), and trained village health volunteers	https://dhsprogram.com/pubs/pdf/FR364/FR364.pdf	don't have access to survey	2017	who_gho	145
MICS	5	NA	Paraguay	2016	wm	PRY	LAC	1	doctors, nurses, obstetric professional	https://mics-surveys-prod.s3.amazonaws.com/MICS5/Latin%20America%20and%20Caribbean/Paraguay/2016/Final/Paraguay%202016%20MICS_Spanish.pdf	NA	2017	who_gho	84
DHS	7	NA	Peru	2014	NA	PER	LAC	1	doctors, obsetricians, and nurses	https://dhsprogram.com/pubs/pdf/FR310/FR310.pdf	NA	2017	who_gho	88
DHS	7	7	Philippines	2017	PHBR70FL	PHL	East Asia & Pacific	0	doctors, nurses/midwives	https://dhsprogram.com/pubs/pdf/FR347/FR347.pdf	NA	2017	who_gho	121
DHS	7	7	Rwanda	2019	RWBR81FL	RWA	Eastern & Southern Africa	1	doctors, nurses/midwives, auxiliary midwives, community health worker, community health mother and child	https://dhsprogram.com/pubs/pdf/FR370/FR370.pdf	NA	2017	who_gho	248
MICS	6	NA	SaoTomeandPrincipe	2019	wm	STP	West & Central Africa	0	doctors, nurses/midwives, other professionals (outro profissional)	https://mics-surveys-prod.s3.amazonaws.com/MICS6/West%20and%20Central%20Africa/Sao%20Tome%20and%20Principe/2019/Survey%20findings/Sao%20Tome%20e%20Principe%202019%20MICS%20Survey%20Findings%20Report_Portuguese.pdf	NA	2017	who_gho	130
DHS	7	7	Senegal	combined	continuous2017_2018_2019	SEN	West & Central Africa	0	doctors, nurses/midwives	https://dhsprogram.com/pubs/pdf/FR368/FR368.pdf	NA	2017	who_gho	315
MICS	6	NA	Serbia	2019	wm	SRB	CEE & CIS	1	doctors, nurses/midwives	https://mics-surveys-prod.s3.amazonaws.com/MICS6/Europe%20and%20Central%20Asia/Serbia/2019/Survey%20findings/Serbia%20%28National%20and%20Roma%20Settlements%29%202019%20MICS%20SFR_English.pdf	not including patronage nurses; not sure about this (only 4 births in full data set)	2017	who_gho	12
DHS	7	7	SierraLeone	2019	SLBR7AFL	SLE	West & Central Africa	0	doctors, nurses/midwives	https://dhsprogram.com/pubs/pdf/FR365/FR365.pdf	NA	2017	who_gho	1120
DHS	7	7	SouthAfrica	2016	ZABR71FL	ZAF	Eastern & Southern Africa	0	doctors, nurses/midwives	https://dhsprogram.com/pubs/pdf/FR337/FR337.pdf	NA	2017	who_gho	119
MICS	5	NA	Sudan	2014	wm	SDN	Middle East & North Africa	1	doctors, nurses, certified midwives, nurses/midwives, community health workers	https://mics-surveys-prod.s3.amazonaws.com/MICS5/Middle%20East%20and%20North%20Africa/Sudan/2014/Final/Sudan%202014%20MICS_English.pdf	NA	2017	who_gho	295
MICS	6	NA	Suriname	2018	wm	SUR	LAC	1	doctors, nurses/midwives, GZAs (community health worker/gezondheidsassistent)	https://mics-surveys-prod.s3.amazonaws.com/MICS6/Latin%20America%20and%20Caribbean/Suriname/2018/Survey%20findings/Suriname%202018%20MICS%20Survey%20Findings%20Report_English.pdf	included sba category: "other qualified" (not listed to the left)	2017	who_gho	120
DHS	7	7	Tajikistan	2017	TJBR70FL	TJK	CEE & CIS	0	doctors, nurses/midwives	https://dhsprogram.com/pubs/pdf/FR341/FR341.pdf	NA	2017	who_gho	17
DHS	7	7	Tanzania	2015	TZBR7HFL	TZA	Eastern & Southern Africa	1	doctors, assistant medical officers, clinical officers/assistant clinical officers, nurses/midwives, MCH aides	https://dhsprogram.com/pubs/pdf/FR321/FR321.pdf	NA	2017	who_gho	524
MICS	6	NA	Thailand	2019	wm	THA	East Asia & Pacific	1	doctors, nurses/midwives, nurse's aides	https://mics-surveys-prod.s3.amazonaws.com/MICS6/East%20Asia%20and%20the%20Pacific/Thailand/2019/Survey%20findings/Thailand%202019%20MICS%20Survey%20Findings%20Report_National%20%28English%29.pdf	assuming nurse's aide is the same thing as "practical nurse" in data set; missing PNC variables and duration of hospital stay	2017	who_gho	37
DHS	7	7	TimorLeste	2016	TLBR71FL	TLS	East Asia & Pacific	1	doctors, nurses/midwives, assistant nurses	https://dhsprogram.com/pubs/pdf/FR329/FR329.pdf	NA	2017	who_gho	142
MICS	6	NA	Togo	2017	wm	TGO	West & Central Africa	1	doctors, nurses/midwives, medical assistants, midwife auxiliary (accoucheuse auxiliaire)	https://mics-surveys-prod.s3.amazonaws.com/MICS6/West%20and%20Central%20Africa/Togo/2017/Survey%20findings/Togo%202017%20MICS%20SFR-v2_French.pdf	NA	2017	who_gho	396
MICS	6	NA	Tonga	2019	wm	TON	East Asia & Pacific	1	doctors, nurses/midwives, health officers, community nurses	https://mics-surveys-prod.s3.amazonaws.com/MICS6/East%20Asia%20and%20the%20Pacific/Tonga/2019/Survey%20Findings/Tonga%202019%20MICS%20Survey%20Findings%20Report%20%5B20211203%5D_English.pdf	NA	2017	who_gho	52
MICS	6	NA	Tunisia	2018	wm	TUN	Middle East & North Africa	0	doctors, nurses/midwives	https://mics-surveys-prod.s3.amazonaws.com/MICS6/Middle%20East%20and%20North%20Africa/Tunisia/2018/Survey%20findings/Tunisia%202018%20MICS%20%5B20220323%5D_French.pdf	NA	2017	who_gho	43
MICS	6	NA	Turkmenistan	2019	wm	TKM	CEE & CIS	1	doctors, nurses/midwives, feldsher	https://mics-surveys-prod.s3.amazonaws.com/MICS6/Europe%20and%20Central%20Asia/Turkmenistan/2019/Survey%20findings/Turkmenistan%202019%20MICS%20SFR_English.pdf	NA	2017	who_gho	7
DHS	7	7	Uganda	2016	UGBR7BFL	UGA	Eastern & Southern Africa	1	doctors, nurses/midwives, medical assistants/clinical officers	https://dhsprogram.com/pubs/pdf/FR333/FR333.pdf	NA	2017	who_gho	375
MICS	6	NA	Vietnam	2020	wm	VNM	East Asia & Pacific	0	doctors, nurses/midwives	https://mics-surveys-prod.s3.amazonaws.com/MICS6/East%20Asia%20and%20the%20Pacific/Viet%20Nam/2020-2021/Survey%20findings/Viet%20Nam%202020-21%20MICS-SDGCW_English.pdf	NA	2017	who_gho	43
DHS	7	7	Zambia	2018	ZMBR71FL	ZMB	Eastern & Southern Africa	1	doctors, nurses/midwives, clinical officers	https://dhsprogram.com/pubs/pdf/FR361/FR361.pdf	NA	2017	who_gho	213
MICS	6	NA	Zimbabwe	2019	wm	ZWE	Eastern & Southern Africa	0	doctors, nurses/midwives	https://mics-surveys-prod.s3.amazonaws.com/MICS6/Eastern%20and%20Southern%20Africa/Zimbabwe/2019/Survey%20findings/Zimbabwe%202019%20MICS%20Survey%20Findings%20Report-31012020_English.pdf	NA	2017	who_gho	458
