# Supplementary material for: Delivery and postnatal care among women in 71 low- and middle-income countries: analyzing coverage gaps using household surveys
Source: BMC Pregnancy Childbirth. 2024 Jul 26;24:505. doi: 10.1186/s12884-024-06681-y (PMC11282627; doi:10.1186/s12884-024-06681-y)
Supplement: Supplementary file 2 — Supplementary Material 2. [file 12884_2024_6681_MOESM2_ESM.xlsx]

## Sheet: MICS
Key	Bangladesh		Algeria		Belarus		Belize		Guyana		DRC		Central African Republic		Chad		Congo		Cote d'Ivoire		Costa Rica		Cuba		Dominican Republic		El Salvador		Eswatini		Georgia		Ghana		Guinea Bissau		Iraq		Kazakhstan		Kiribati		Kyrgyzstan		Laos		Lesotho		Madagascar
Home (0)	1	Respondent's Home	1	Respondent's Home	1	Respondent's Home	1	Respondent's Home	1	Respondent's Home	1	Respondent's Home	1	Respondent's Home	1	Respondent's Home	1	Respondent's Home	1	Respondent's Home	1	Respondent's Home	1	Respondent's Home	1	Respondent's Home	1	Respondent's Home	1	Respondent's Home	1	Respondent's Home	1	Respondent's Home	1	Respondent's Home	1	Respondent's Home	1	Respondent's Home	1	Respondent's Home	1	Respondent's Home	1	Respondent's Home	1	Respondent's Home	1
Basic (1)	2	Other Home	2	Other Home	3	Govt Hospital	2	Other Home	2	Other Home	2	Other Home	2	Other Home	2	Other Home	2	Other Home	2	Other Home	2	Other Home	2	Other Home	2	Other Home	2	Other Home	2	Other Home	2	Other Home	2	Other Home	2	Other Home	2	Other Home	3	Government hospital	2	Other Home	3	Govt hospital/ maternity hospital	2	Other Home	2	Other Home	2
Primary (2)	3	Government Hospital	3	CHU	4	Govt Clinic/ Health Center	3	Government Hospital	3	Govt Hospital	3	Govt Hospital	3	Govt Hospital	3	Govt Hospital	3	Govt Hospital	3	Govt. CHU/Specialized center	3	CCSS Hospital	3	Hospital	3	Hospital de la red pública del MSP	3	Hospital del MINSAL	3	Government hospital	3	Maternity home	3	Govt hospital	3	Govt hospital/ maternity ward	3	House of a midwife or grandmother	4	Government clinic/ health centre	3	Government hospital	4	Govt clinic/ health centre	3	Government hospital	3	Government hospital	3
Secondary (3)	4	Government Clinic/Health Centre	4	Hospital (EHS/EH/EPH)	5	Other public	4	Government Clinic/ Health Center	4	Govt Clinic/Health Center	4	Govt Clinic/ Health Center	4	Govt Clinic/ Health Center	4	Govt Clinic/ Health Center	4	Govt Clinic/ Integrated Health Center	4	CHR/General hospital	4	CCSS Clinic	4	Polyclinic	4	Hospital Militar o del Seguro (antig	4	Unidad de salud del MINSAL	4	Government health centre	4	Hospital/Clinic/ Health Center	4	Govt clinic/health centre	4	Govt clinic/ health centre	4	House of parents or relatives	6	Government health post / rural outpatient	4	Government clinic/ health centre	5	Govt health post/ FAP	4	Health centre	4	Govt clinic/ health centre	4
No response (NA)	5	Community Clinic (CC)	5	Polyclinic/maternity	8	DK public or private	5	Government Health Post	5	Govt Health Post	5	Govt Health Post	5	Govt Health Post	5	Govt Health Post	5	Govt Health Post	5	Govt. health center (ESPC)	5	Hospital Sede de Ebais	5	Consultation with doctor or nurse	5	Gov't health dispensary	5	Hospital del ISSS	5	Government clinic/PHU	5	Health Post	5	Government health post	5	Other public	5	Government hospital	7	Govt maternity home/ perinatal	5	Mobile outreach clinic	6	Other public	5	Other public	5	Govt health post	5
	6	Other Public	6	Care/Maternity Room	9	Other	6	Other public	6	Other public	6	Other public	6	Other public	6	Other public	6	Other public	6	Other public	6	Other public	7	Other	6	Another public sector center	8	Other public	8	Other public	6	Other health facility	6	Other public	6	Private Hospital	6	Government health centre	8	Other public	6	Other public	7	Private hospital	6	Private hospital	6	Other public	6
	7	Private Hospital	7	Other Public			7	Private hospital	7	Private hospital	7	Private hospital	7	Private hospital	7	Private hospital	7	Private hospital	7	Private hospital	7	Private hospital	14	No Response	7	Center or private clinic	9	Private Hospital	9	Private Hospital	11	Other	7	Private Hospital	7	Private Clinic	7	Other public	10	Private Clinic	8	Other private medical	8	Private clinic	8	Other private medical	7	Private hospital	7
	8	Private Clinic	8	Private Clinic			8	Private clinic	12	Other	8	Private clinic	8	Private clinic	8	Private clinic	8	Private clinic	8	Private clinic	8	Private clinic			8	Profamily clinic	10	Private Clinic	10	Private Clinic			8	Private Clinic	8	Private maternity home	8	Private Hospital	11	Private maternity home	10	Other	9	Private maternity home	10	Other	8	Private clinic	8
	9	Private Maternity Ward	9	Private Maternity Ward			9	Private Maternity Ward	13	No Response	9	Private Maternity	9	Private Maternity	9	Private Maternity	9	Private Maternity	9	Private Maternity	11	Other			9	Private maternity home	12	Other private medical center	11	On the way			9	Private maternity home	9	Other private medical	9	Private Clinic	14	Missing			12	Other	11	DK if public or private	9	Private maternity home	9
	10	NGO Clinic/Hospital	10	Other Private Medical			10	Other Private Medical			10	Other Private Medical	10	Other Private Medical	10	Other Private Medical	10	Other Private Medical	10	Other Private Medical	12	No Response			10	Other private sector medical center	13	Others	12	Other			10	Other private medical	10	DK if public or private	10	Other private medical					13	No response			10	Other private	10
	13	Other	11	Other			11	Other			11	No Response	11	Other	11	No Response	11	Other	11	Other					11	Unknown public/private			11	Other			11	Other													11	CHAL hospital	11
	14	No Response	12	No Response			12	No Response					12	No Response			12	No Response							12	Other																					12	CHAL clinic/ health center
																																															13	CHAL health post
																																															15	Other
[truncated: 41 more columns]

## Sheet: DHS
Key	Afghanistan		Albania		Angola		Armenia		Benin		Burundi		Cambodia		Cameroon		Colombia			Egypt	Ethiopia		Gambia		Guatemala		Guinea		Haiti		India		Indonesia		Jordan		Kenya		Liberia		Malawi		Maldives		Mali		Mauritania		Myanmar
Home (0)	11	Respondent's Home	11	Respondent's Home	11	Respondent's Home	11	Respondent's Home	11	Respondent's Home	11	Respondent's Home	11	Respondent's Home	11	Respondent's Home	11	Respondent's Home	11	Respondent's Home	11	Respondent's Home	11	Respondent's Home	11	Respondent's Home	11	Respondent's Home	11	Respondent's Home	11	Respondent's Home	11	Respondent's Home	11	Respondent's Home	11	Respondent's Home	11	Respondent's Home	11	Respondent's Home	11	Respondent's Home	11	Respondent's Home	11	Respondent's Home	11
Basic (1)	12	Other Home	12	Other Home	12	Other Home	21	Public govt hospital	12	Other Home	12	Other Home	12	Other Home	12	Other Home	21	Govt hospital	12	Other Home	12	Other Home	12	Other Home	12	Other Home	12	Other Home	12	Other Home	12	Other Home	12	Other Home	12	Other Home	12	Other Home	12	Other Home	12	Other Home	12	Other Home	12	Other Home	12	Other Home	12
Primary (2)	21	Government Hospital	21	Government Hospital	21	Central hospital	22	Public maternity home	21	Govt hospital	21	Government Hospital	21	National hospital	21	Govt hospital	31	Private hospital/clinic	21	Urban hospital	21	Govt hospital	21	Govt hospital	21	Govt hospital	21	Government Hospital	21	Government Hospital	13	Parent's Home	21	Govt hospital	21	Govt hospital	21	Govt hospital	21	Govt hospital	21	Govt hospital	21	Indira gandhi memorial hospital	21	Natl hospital	21	Govt hospital	21
Secondary (3)	22	CHC/Polyclinic	22	Cs govt health professional	22	Provincial hospital	25	Public polyclinic	22	Cs govt health professional	22	Regional hospital	22	Provincial hospital	22	Integrated health center/dispensary	32	EPS health center	22	Urban health unit	22	Govt health center	22	Govt health center	22	Second level (health centers, maternity)	22	Govt regional hospital	22	Govt health center	21	Public: Govt/municipal hospital	22	Govt clinic	22	Govt health center	22	Cs govt health professional	22	Govt health center	22	Govt health center	22	Govt regional hospital	22	Regional hospital	22	Govt health center	22
No response (NA)	23	Basic health center	23	Cs govt health professional	23	Municipal hospital	31	Private hospital/clinic	23	Cs govt health professional	23	District hospital	23	District hospital	23	Sub-divisional medical center	96	Other	23	Health office	23	Govt health post	23	Govt health post	23	First level (health post, convergen)	23	Govt prefectoral hospital	23	Govt maternity and delivery hospital	22	Public: Govt dispensary	23	Govt health center	23	University hospital	23	Cs govt health professional	23	Govt health clinic	23	Govt health post/outreach	23	Govt atoll hospital	23	Reference health center	23	Govt health post	23
	24	Health sub-center	26	Other public sector	24	Health center/post	32	Private maternity home	24	(no label)	24	Public health center	24	Health center	26	Other public sector			24	Rural hospital	26	Other public sector	31	Private hospital/clinic	26	Other public sector	24	Govt health center	24	Mix hospital/clinic	23	Public: uhc/uhp/ufwc	24	Govt mobile clinic	24	Royal medical services	26	Other public sector	26	Other public sector	26	Other public sector	24	Govt health center	24	Community health center	26	Other public sector	24
	25	Health post/ sub-health post	31	Private hospital/clinic	25	Maternity	41	Public sector: medical center	26	Other public sector	26	Other public sector	25	Health post	31	Confessional hospital/clinic			25	Rural health unit	31	Private hospital	32	Ngo hospital/clinic	31	Private hospital/clinic	25	Govt health post	25	Mix health center	24	Public: chc/rural hospital/block ph	25	Govt village midwife	26	Other public	31	Private hospital/clinic	31	Private hospital/clinic	31	Private hospital/clinic	25	Govt health post	25	Dispensary/maternity	31	Private hospital/clinic	25
	26	Mobile clinic	36	Other private sector	26	Other public sector	96	Other	31	Private hospital/clinic	31	Registered hospital	26	Military hospital	32	Private lay hospital/clinic			26	MCH center	32	Private clinic	96	Other	32	Doctor's office	26	Other public sector	26	Mix maternity and delivery hospital	25	Public: phc/additional phc	26	Other public sector	31	Private hospital/clinic	32	No label	36	Other private sector	32	CHAM/Mission hospital	26	Other public sector	26	Other public sector	36	Other private sector	31
	27	Other public sector	96	Other	31	Private hospital/clinic			32	(no label)	32	Registered health center	27	Other public sector	33	Confessional health center/dispensary			27	Other governmental	41	Ngo: health facility			33	Family protection association (apro)	31	Private hospital/clinic	31	Private hospital/clinic	26	Public: sub-centre	27	UKBM: village health post	32	Refugee/ngo hospital	33	No label	96	Other	33	CHAM/Mission health center	31	Private hospital/clinic	31	Private hospital/clinic	96	Other	32
	31	Marie stopes			32	Medical center			36	Other private sector	36	Other registered health sector	31	Private hospital	34	Medical cabinet			31	Private hospital/clinic	46	Other health facility			35	Social security (igss)	32	Clinic agbef	32	Private health center	27	Other public sector health facility	28	UKBM: health post	36	Other private sector	36	Other private sector			34	blm	36	Other private medical	32	Private doctor			33
	32	Red cross			33	Medical post			96	Other	41	Private hospital/clinic	32	Private clinic	36	Other private sector			32	Private doctor	96	Other			96	Other	33	Private care clinic	33	Private maternity and delivery hospital	31	Private: hospital/maternity home/cl	29	UKBM: other	96	Other	96	Other			96	Other	96	Other	33	Private medical care office			36
	36	Other ngo sector			36	Other private sector					42	Private health center	33	Other private medical sector	96	Other			36	Other private med.					96	Other	96	Other	33	NGO or trust hospital/clinic	32	Other private sector health facility	31	Private hospital/clinic									34	Health cabinet/chw	46	Other ngo sector			96
	41	Private hospital/clinic			96	Other					46	Other private sector	96	Other					41	Egypt family planning association									96	Other	33	NGO or trust hospital/clinic	32	Private clinic/maternity home									36	Other private medical sector	96	Other
	42	Private maternity home									96	Other							42	CSI project											96	Other	33	Private obsetrician									96	Other
	43	Private doctor's office																	46	Other NGOs													34	Private general practictioner
	46	Other private medical sector																	96	Private non medical													35	Private midwife
	96	Other																															36	Nurse
																																	37	Other private sector
																																	96	Other
[truncated: 23 more columns]
