# Supplementary material for: Delivery and postnatal care among women in 71 low- and middle-income countries: analyzing coverage gaps using household surveys
Source: BMC Pregnancy Childbirth. 2024 Jul 26;24:505. doi: 10.1186/s12884-024-06681-y (PMC11282627; doi:10.1186/s12884-024-06681-y)
Supplement: Supplementary file 3 — Supplementary Material 3. [file 12884_2024_6681_MOESM3_ESM.csv]

country	home_birth	home_birth CI	lower_level	lower_level CI	hospital	hospital CI	facility_delivery	facility_delivery CI	sba	sba CI	sba_or_facility_delivery	sba_or_facility_delivery CI	24hr+ stay	24hr+ stay CI	health_check_2d	health_check_2d CI	score0	score0 CI	score1	score1 CI	score2	score2 CI	score3	score3 CI	score4	score4 CI	score5	score5 CI	delivery_care	delivery_care CI
Afghanistan	45.7	[44.2, 47.1]	8.9	[8.1, 9.7]	44.3	[42.8, 45.8]	53.8	[52.3, 55.3]	56.4	[55, 57.9]	56.6	[55.1, 58]	18.4	[16.6, 20.3]	93.3	[92.4, 94.2]	37.7	[36.3, 39.1]	7.9	[7.2, 8.6]	3.7	[3.3, 4.2]	18.9	[17.8, 20.1]	25.2	[23.6, 26.8]	6.6	[5.7, 7.5]	41.2	[40, 42.3]
Albania	1.1	[0.4, 1.9]	68	[64.6, 71.3]	30.9	[27.6, 34.3]	98.9	[98.1, 99.6]	99.8	[99.4, 100.1]	99.9	[99.8, 100]	98.6	[97.8, 99.4]	91.6	[89.1, 94.1]	0.1	[0, 0.2]	0	[0, 0.1]	1.4	[0.5, 2.2]	11.1	[8.8, 13.4]	59.3	[55.6, 63]	28.1	[24.6, 31.6]	82.8	[81.8, 83.8]
Algeria	1.3	[1, 1.6]	23.1	[21.6, 24.6]	75.4	[73.8, 76.9]	98.7	[98.4, 99]	98.8	[98.4, 99.1]	98.8	[98.4, 99.1]	79.2	[78, 80.5]	87.8	[86.7, 89]	0.7	[0.4, 1]	0.6	[0.4, 0.9]	0.9	[0.6, 1.2]	7.8	[6.9, 8.7]	37.4	[35.7, 39.1]	52.6	[50.8, 54.3]	87.7	[87.1, 88.2]
Angola	52.8	[51.2, 54.4]	27.5	[26, 29.1]	19.7	[18.3, 21]	47.2	[45.6, 48.8]	51.3	[49.7, 52.8]	52.4	[50.8, 53.9]	61	[58.3, 63.7]	54.7	[51.6, 57.8]	44.6	[43.1, 46.1]	7.5	[6.5, 8.4]	8.3	[7.2, 9.3]	18.2	[16.7, 19.6]	17.1	[15.8, 18.5]	4.3	[3.6, 5.1]	33.7	[32.6, 34.8]
Armenia	0	[0, 0]	69.4	[65.8, 73]	29.9	[26.3, 33.5]	100	[100, 100]	100	[100, 100]	100	[100, 100]	99	[98.1, 99.8]	96	[94.3, 97.7]	0	[0, 0]	0.7	[0.1, 1.3]	0.2	[-0.2, 0.5]	2.9	[1.6, 4.1]	68.9	[65.2, 72.6]	27.4	[23.9, 31]	84.4	[83.6, 85.3]
Bangladesh	46.3	[45.2, 47.5]	31.1	[30, 32.1]	22.4	[21.4, 23.4]	53.6	[52.4, 54.7]	59	[57.9, 60.2]	59.1	[58, 60.2]	85.7	[84.5, 86.8]	65.6	[64.5, 66.7]	24.4	[23.4, 25.4]	18.5	[17.6, 19.4]	4.6	[4.1, 5]	7.3	[6.7, 7.9]	29.3	[28.3, 30.4]	15.9	[15, 16.8]	49.3	[48.4, 50.1]
Belarus	0.3	[0, 0.6]	0.9	[-0.1, 1.9]	98.8	[97.8, 99.9]	99.7	[99.4, 100]	99.9	[99.8, 100.1]	99.9	[99.8, 100.1]	100	[100, 100]	99.5	[99.1, 99.9]	0.1	[-0.1, 0.2]	0	[0, 0]	0.2	[0, 0.5]	0	[0, 0]	1.3	[0.2, 2.4]	98.4	[97.3, 99.5]	99.5	[99.2, 99.8]
Belize	3.5	[1.9, 5.1]	9.1	[6.7, 11.5]	87.1	[84.2, 89.9]	96.5	[94.9, 98.1]	96.6	[95.2, 97.9]	98.4	[97.4, 99.4]	93.5	[91.4, 95.7]	96.7	[95.5, 97.9]	1	[0.2, 1.7]	0.6	[-0.1, 1.3]	3	[1.5, 4.5]	2.6	[1.2, 3.9]	12.3	[9.6, 14.9]	80.6	[77.3, 83.8]	93.3	[91.9, 94.7]
Benin	15	[14.1, 16]	54.5	[53.1, 55.9]	30.4	[29.2, 31.7]	85	[84, 85.9]	81.9	[80.9, 82.9]	86	[85.1, 86.9]	78.3	[77, 79.6]	88.6	[87.6, 89.7]	12	[11.1, 12.8]	2.7	[2.3, 3.2]	6.1	[5.4, 6.8]	20.5	[19.3, 21.6]	40.9	[39.6, 42.3]	17.8	[16.7, 18.9]	65.8	[65.1, 66.6]
Burundi	14.6	[13.6, 15.6]	64	[62.7, 65.4]	21.3	[20.2, 22.5]	85.4	[84.4, 86.4]	86.2	[85.2, 87.2]	86.6	[85.6, 87.6]	63.9	[62.3, 65.4]	96.8	[96.1, 97.5]	11.2	[10.3, 12.1]	3.2	[2.7, 3.7]	13.1	[12.1, 14.1]	33.5	[32.1, 34.9]	26.9	[25.5, 28.2]	12.2	[11.2, 13.1]	59.6	[58.8, 60.4]
Cameroon	32.4	[30.9, 33.9]	37	[35.2, 38.7]	30.6	[29.2, 32.1]	67.6	[66.1, 69.1]	70.1	[68.7, 71.6]	70.7	[69.2, 72.2]	69.5	[67.6, 71.5]	92.6	[91.4, 93.8]	24.3	[22.8, 25.7]	6.5	[5.6, 7.5]	5.6	[4.7, 6.4]	17.9	[16.4, 19.3]	26.1	[24.5, 27.6]	19.7	[18.4, 21]	54.8	[53.7, 55.9]
CentralAfricanRepublic	41.5	[39.6, 43.4]	29.3	[27.5, 31.1]	28.8	[27.1, 30.5]	58.3	[56.4, 60.2]	42.7	[40.9, 44.5]	63	[61.1, 64.9]	72.7	[70.5, 75]	59.5	[57.5, 61.4]	27.1	[25.3, 28.8]	14.2	[12.7, 15.6]	8.2	[7.1, 9.4]	16.1	[14.7, 17.6]	19.9	[18.4, 21.5]	14.5	[13.2, 15.8]	46.2	[44.8, 47.6]
Congo	7.6	[4.4, 10.8]	32.2	[25.5, 38.9]	58.1	[51.1, 65.2]	92.2	[88.9, 95.5]	91.6	[88, 95.3]	92.4	[88.8, 96]	90.9	[85.4, 96.5]	80.4	[74.9, 85.9]	7.4	[3.8, 10.9]	0.9	[0.1, 1.7]	3	[0.8, 5.3]	7.2	[4.1, 10.4]	34.9	[27.5, 42.3]	46.6	[39.1, 54.1]	80.2	[76.5, 84]
CostaRica	1.4	[0.4, 2.3]	1.4	[0.7, 2.1]	63.6	[58.9, 68.3]	98	[96.5, 99.4]	65.6	[60.9, 70.2]	66.1	[61.5, 70.7]	93.9	[91.7, 96.1]	92.8	[90.1, 95.5]	33.8	[29.1, 38.4]	0.1	[0, 0.3]	1.3	[0.3, 2.2]	0.2	[-0.1, 0.5]	9.5	[7.1, 11.9]	55.1	[50.4, 59.8]	63.4	[58.8, 67.9]
CotedIvoire	30.2	[28.5, 32]	42.8	[40.8, 44.9]	26.9	[25, 28.8]	69.8	[68, 71.5]	74.2	[72.5, 75.8]	74.6	[72.9, 76.2]	39	[36.5, 41.4]	82.2	[80.7, 83.7]	12.5	[11.2, 13.7]	13.9	[12.5, 15.2]	6.2	[5.2, 7.3]	27.2	[25.3, 29.1]	28.8	[26.8, 30.7]	11.5	[10.1, 12.8]	56.1	[54.9, 57.3]
Cuba	0.2	[-0.1, 0.5]	0.1	[0, 0.3]	99.7	[99.4, 100]	99.8	[99.5, 100.1]	100	[100, 100]	100	[100, 100]	99.7	[99.6, 99.9]	99.9	[99.7, 100]	0	[0, 0]	0	[0, 0]	0.2	[-0.1, 0.5]	0	[0, 0.1]	0.4	[0.2, 0.6]	99.3	[99, 99.7]	99.8	[99.6, 99.9]
DominicanRepublic	2.3	[1.4, 3.1]	41.6	[39.2, 44.1]	56	[53.5, 58.4]	97.7	[96.9, 98.6]	99	[98.5, 99.5]	99.3	[98.9, 99.7]	94.6	[93.5, 95.7]	89.7	[88.2, 91.2]	0.5	[0.1, 0.9]	0.3	[0.1, 0.5]	1.7	[0.9, 2.4]	5	[3.9, 6]	46.6	[44.1, 49.1]	46	[43.5, 48.5]	86.9	[86.2, 87.7]
DRC	16.7	[15.6, 17.7]	59.2	[57.4, 60.9]	23.6	[22.1, 25.2]	83.3	[82.2, 84.3]	84.9	[83.9, 85.9]	86.4	[85.5, 87.4]	94.3	[93.6, 95]	49.5	[47.7, 51.3]	10.9	[10.1, 11.8]	5.3	[4.7, 5.9]	4.7	[4.1, 5.3]	28.3	[26.6, 29.9]	36.3	[34.5, 38.1]	14.5	[13.2, 15.8]	63.5	[62.6, 64.3]
Egypt	11.5	[10.7, 12.4]	47.3	[45.9, 48.7]	41.1	[39.8, 42.5]	88.5	[87.6, 89.3]	93	[92.3, 93.7]	93	[92.3, 93.7]	42.3	[40.8, 43.8]	99.6	[99.4, 99.8]	6.3	[5.6, 7]	4.6	[4, 5.2]	3.7	[3.2, 4.2]	29.4	[28.1, 30.7]	37.1	[35.7, 38.5]	19	[17.9, 20.1]	68.6	[67.9, 69.4]
ElSalvador	2.5	[1.8, 3.2]	0.9	[0.5, 1.2]	96.4	[95.6, 97.2]	97.5	[96.8, 98.2]	97.5	[96.8, 98.2]	97.5	[96.8, 98.2]	97.2	[96.3, 98]	93.5	[92.3, 94.6]	1.3	[0.8, 1.8]	1.2	[0.8, 1.7]	0.2	[0, 0.3]	0.4	[0.1, 0.7]	8.1	[6.8, 9.4]	88.7	[87.3, 90.2]	95.8	[95.1, 96.5]
Eswatini	11.8	[9.6, 14.1]	32.9	[29.5, 36.4]	54.8	[51.2, 58.4]	88.1	[85.8, 90.4]	88.5	[86.3, 90.7]	88.6	[86.4, 90.8]	81.7	[78.5, 84.9]	88.6	[86.4, 90.9]	4.8	[3.4, 6.2]	6.6	[4.9, 8.4]	1.8	[0.7, 2.9]	10.8	[8.4, 13.3]	30.9	[27.5, 34.3]	45	[41.4, 48.7]	78.3	[76.3, 80.3]
Gambia	13.4	[12.1, 14.8]	52.5	[50.4, 54.5]	34.1	[32.1, 36.1]	86.6	[85.2, 87.9]	87.5	[86.2, 88.7]	88.2	[86.9, 89.4]	32.9	[30.8, 35]	95	[94.1, 95.8]	4.7	[3.9, 5.5]	7.5	[6.5, 8.6]	4.7	[3.8, 5.6]	36.1	[34, 38.2]	35.6	[33.5, 37.6]	11.4	[10, 12.7]	64.9	[63.9, 65.9]
Ghana	21.7	[19.8, 23.6]	26.1	[24, 28.2]	52	[49.7, 54.4]	78.3	[76.4, 80.2]	80.5	[78.7, 82.3]	79.4	[77.6, 81.3]	58.5	[55.8, 61.2]	86.4	[84.9, 88]	7.9	[6.7, 9.1]	13.1	[11.6, 14.7]	2.2	[1.5, 2.8]	15.7	[14, 17.4]	28.7	[26.6, 30.9]	32.4	[30.1, 34.7]	68.3	[66.7, 69.8]
Guatemala	31.8	[30.4, 33.2]	17.8	[16.6, 19.1]	50.3	[48.7, 51.9]	68.2	[66.8, 69.6]	68.6	[67.2, 70]	68.8	[67.4, 70.2]	95.6	[94.8, 96.4]	99.9	[99.8, 100]	10.6	[9.6, 11.5]	20.7	[19.4, 21.9]	0.8	[0.5, 1.2]	1.9	[1.5, 2.3]	19.1	[17.8, 20.4]	47	[45.3, 48.6]	67.8	[66.7, 69]
Guinea	46	[44.2, 47.8]	39.1	[37.3, 41]	14.9	[13.6, 16.2]	54	[52.2, 55.8]	57.2	[55.4, 59]	60.1	[58.3, 61.8]	13.4	[11.6, 15.1]	83.7	[81.7, 85.7]	32	[30.3, 33.6]	12.4	[11.1, 13.7]	14.2	[12.8, 15.7]	27.3	[25.6, 29]	11.6	[10.4, 12.8]	2.5	[1.9, 3.1]	36.3	[35.2, 37.4]
GuineaBissau	49.5	[47.4, 51.5]	11.7	[10.5, 13]	38.4	[36.4, 40.4]	50.3	[48.3, 52.4]	53	[51, 55.1]	54.6	[52.6, 56.6]	99.4	[98.9, 99.9]	54	[51.9, 56.1]	40.3	[38.3, 42.3]	7.4	[6.3, 8.4]	2.2	[1.6, 2.9]	1.7	[1.2, 2.3]	13.6	[12.2, 15]	34.8	[32.7, 36.8]	49	[47.2, 50.9]
Guyana	2.2	[1.4, 3]	3.5	[1, 6]	93.9	[91.3, 96.5]	97.8	[97, 98.6]	97.2	[96.2, 98.2]	97.9	[97, 98.8]	95.7	[94.2, 97.2]	93.4	[91.2, 95.5]	1.3	[0.6, 2.1]	0.8	[0.4, 1.3]	0.7	[0.2, 1.1]	1.2	[0.6, 1.8]	10.8	[7.4, 14.1]	85.2	[81.7, 88.6]	95	[93.8, 96.1]
Haiti	61.7	[59.4, 63.9]	9.3	[7.9, 10.7]	29	[26.9, 31.2]	38.3	[36.1, 40.6]	40.6	[38.3, 42.8]	40.9	[38.7, 43.2]	70.5	[66.9, 74.1]	77.8	[74.6, 81.1]	56.1	[53.8, 58.3]	5.1	[4.1, 6.2]	2	[1.3, 2.6]	6.7	[5.4, 7.9]	13.6	[12, 15.2]	16.5	[14.8, 18.3]	33.2	[31.4, 35.1]
India	9.5	[9.3, 9.7]	11.6	[11.3, 11.8]	78.9	[78.6, 79.3]	90.5	[90.3, 90.7]	90.5	[90.2, 90.7]	93.2	[93, 93.4]	82.6	[82.3, 83]	94.2	[93.9, 94.4]	4.1	[4, 4.3]	4.1	[3.9, 4.2]	2.1	[2, 2.3]	6.7	[6.5, 6.9]	28.5	[28, 28.9]	54.5	[54.1, 55]	83	[82.8, 83.2]
Indonesia	16.6	[15.7, 17.5]	48.4	[46.9, 49.8]	34.8	[33.5, 36.2]	83.4	[82.4, 84.3]	92.7	[92, 93.4]	92.8	[92.1, 93.5]	73.3	[71.9, 74.7]	94.1	[93.4, 94.8]	4.5	[3.9, 5.1]	5.7	[5.1, 6.3]	8.1	[7.4, 8.8]	20.7	[19.5, 21.9]	29.9	[28.5, 31.2]	31.2	[29.9, 32.5]	71.9	[71.1, 72.6]
Iraq	13.3	[11.6, 15]	1.4	[0.9, 1.8]	85.3	[83.6, 87.1]	86.7	[85, 88.4]	95.7	[95, 96.4]	95.8	[95.1, 96.5]	37.1	[34.8, 39.4]	82.5	[80.9, 84.1]	1.5	[1.1, 1.9]	4.4	[3.6, 5.2]	7.8	[6.3, 9.4]	11.8	[10.4, 13.3]	45.3	[43.1, 47.5]	29.1	[27, 31.2]	76.5	[75.4, 77.5]
Jordan	1.1	[0.5, 1.6]	0.5	[0.1, 1]	98.4	[97.7, 99.1]	98.9	[98.4, 99.5]	99.6	[99.3, 99.9]	99.7	[99.4, 100]	81.2	[79.4, 83]	93	[91.6, 94.4]	0.3	[0, 0.6]	0.4	[0.1, 0.7]	0.5	[0.1, 0.8]	6.1	[5.1, 7.1]	24.8	[22.8, 26.9]	67.9	[65.7, 70.1]	91.7	[91.1, 92.4]
Kazakhstan	0.1	[0, 0.2]	94	[93, 95]	5.8	[4.8, 6.8]	99.9	[99.8, 100]	99.8	[99.7, 100]	99.8	[99.7, 100]	100	[99.9, 100]	97.8	[96.3, 99.3]	0.2	[0, 0.3]	0	[0, 0]	0.1	[0, 0.2]	2	[0.5, 3.5]	92	[90.3, 93.8]	5.7	[4.7, 6.7]	80.6	[80.2, 81]
Kenya	34.4	[33.2, 35.6]	25.1	[23.8, 26.4]	40.3	[38.9, 41.7]	65.5	[64.3, 66.7]	66	[64.8, 67.3]	66.5	[65.3, 67.7]	33.7	[31.8, 35.5]	99.4	[98.9, 99.9]	29.8	[28.6, 31]	4.9	[4.3, 5.4]	14.9	[13.8, 16]	27.3	[26, 28.6]	10.5	[9.6, 11.4]	12.6	[11.6, 13.7]	44.3	[43.4, 45.3]
Kiribati	14	[11.6, 16.4]	18.7	[16.3, 21.2]	67.3	[64.3, 70.3]	86	[83.6, 88.4]	92.1	[90.1, 94]	93	[91.1, 94.8]	95.9	[94.4, 97.4]	85.3	[83, 87.7]	2.4	[1.3, 3.4]	7.1	[5.3, 8.9]	5.4	[3.9, 6.9]	4.3	[3, 5.6]	21.5	[18.7, 24.3]	59.2	[55.9, 62.5]	82.6	[80.8, 84.5]
Kyrgyzstan	0.4	[0, 0.9]	2.1	[1.1, 3]	97.5	[96.4, 98.6]	99.6	[99.1, 100]	99.8	[99.4, 100.1]	99.8	[99.4, 100.1]	99	[98.1, 99.8]	95.9	[94.6, 97.2]	0.2	[-0.1, 0.6]	0	[0, 0]	0.2	[-0.1, 0.5]	0.1	[-0.1, 0.3]	6.7	[5, 8.5]	92.7	[90.9, 94.5]	98.3	[97.7, 98.8]
Laos	35.6	[34.1, 37.1]	14.6	[13.4, 15.7]	49.6	[48, 51.1]	64.3	[62.8, 65.8]	64.2	[62.7, 65.7]	66	[64.5, 67.5]	68.9	[67, 70.8]	47.4	[45.9, 49]	31.9	[30.4, 33.4]	3.7	[3.1, 4.3]	5.3	[4.6, 6.1]	10.6	[9.6, 11.6]	18.7	[17.4, 20]	29.7	[28.3, 31.2]	53.9	[52.7, 55.2]
Lesotho	10.7	[8.6, 12.8]	25.5	[22.4, 28.5]	63.8	[60.5, 67.2]	89.3	[87.2, 91.4]	86.6	[84.2, 88.9]	90.7	[88.7, 92.7]	81.5	[78.5, 84.6]	84.2	[81.6, 86.8]	5.6	[4, 7.1]	4.3	[2.9, 5.7]	2.6	[1.5, 3.6]	11.7	[9.2, 14.1]	27.5	[24.4, 30.6]	48.5	[44.9, 52]	79.3	[77.4, 81.3]
Liberia	16.8	[14.7, 18.8]	41.2	[38.8, 43.5]	42.1	[39.4, 44.8]	83.2	[81.2, 85.3]	87	[85.3, 88.8]	87.9	[86.2, 89.6]	70.9	[68, 73.8]	90	[88.1, 92]	6.2	[4.8, 7.7]	7.6	[6.3, 8.9]	6.6	[5.2, 8.1]	17.4	[15.4, 19.3]	34.3	[31.5, 37]	27.9	[25.2, 30.6]	69.9	[68.2, 71.6]
Madagascar	61.1	[59.5, 62.7]	17.6	[16.3, 19]	21.1	[19.6, 22.5]	38.8	[37.2, 40.4]	46	[44.4, 47.6]	46.6	[45, 48.2]	79.9	[77.2, 82.5]	76.2	[74.7, 77.6]	15.3	[14.1, 16.4]	39.9	[38.4, 41.4]	7.2	[6.3, 8.1]	6.3	[5.3, 7.3]	16.9	[15.6, 18.3]	14.4	[13.2, 15.6]	42.6	[41.4, 43.7]
Malawi	7.2	[6.4, 8]	56.1	[54.7, 57.6]	36.7	[35.3, 38.1]	92.8	[92, 93.6]	90.9	[90, 91.8]	93.5	[92.8, 94.3]	90.8	[89.9, 91.7]	81.1	[79.4, 82.8]	5.6	[4.9, 6.3]	1.6	[1.2, 2]	4.9	[4.2, 5.5]	33.8	[32.4, 35.2]	37.7	[36.2, 39.1]	16.5	[15.4, 17.6]	69.1	[68.4, 69.8]
Maldives	5	[3.1, 6.9]	30	[28, 32]	62.3	[59.4, 65.1]	94.9	[92.9, 96.8]	85.8	[82.5, 89.1]	98.8	[97.7, 100]	96.1	[94.6, 97.6]	80.7	[77.3, 84]	0.7	[-0.1, 1.5]	3.1	[1.7, 4.5]	5.3	[3.6, 7.1]	11.2	[8.6, 13.8]	39.4	[35.8, 43]	40.2	[36.3, 44.1]	81.2	[79.5, 83]
Mali	30.1	[28.6, 31.7]	64.4	[62.7, 66]	5.5	[4.7, 6.3]	69.9	[68.3, 71.4]	70.6	[69.1, 72.1]	72	[70.5, 73.5]	26.4	[24.5, 28.2]	92.1	[90.8, 93.3]	21.4	[20, 22.8]	8.3	[7.3, 9.3]	14.6	[13.4, 15.9]	39.3	[37.6, 41]	15.7	[14.4, 17]	0.6	[0.4, 0.9]	44.3	[43.4, 45.3]
Mauritania	27.3	[25.9, 28.8]	31	[29.4, 32.6]	41.7	[40.1, 43.2]	72.7	[71.2, 74.1]	72.6	[71.2, 74]	75.1	[73.8, 76.5]	27	[25.1, 28.9]	85.1	[83.3, 86.9]	22.8	[21.5, 24.2]	5.1	[4.3, 5.8]	11.2	[10, 12.3]	29.7	[28.1, 31.4]	23.7	[22.2, 25.2]	7.5	[6.6, 8.5]	49.8	[48.8, 50.8]
Mexico	3	[2.1, 4]	38.9	[35.5, 42.4]	57.8	[54.3, 61.3]	96.9	[96, 97.9]	97.5	[96.9, 98.2]	97.6	[96.9, 98.2]	86	[83.4, 88.7]	95	[93.9, 96.1]	0.9	[0.4, 1.3]	1.6	[1.1, 2.1]	1.5	[0.6, 2.4]	6.9	[5.3, 8.4]	40.9	[37.3, 44.4]	48.3	[44.8, 51.7]	86	[85, 87]
Mongolia	1.7	[0.8, 2.5]	0	[0, 0]	98.3	[97.5, 99.2]	98.3	[97.5, 99.2]	99.3	[98.8, 99.8]	99.4	[99, 99.8]	97.9	[96.8, 98.9]	93.7	[92.1, 95.3]	0.5	[0.1, 0.9]	0.3	[-0.1, 0.7]	0.9	[0.2, 1.5]	0.1	[0, 0.2]	7.6	[5.8, 9.3]	90.7	[88.7, 92.6]	97.2	[96.5, 97.9]
Montenegro	0.2	[-0.2, 0.6]	1.5	[-0.3, 3.3]	97.1	[94, 100.1]	99.8	[99.3, 100.2]	98.8	[96.3, 101.2]	98.8	[96.3, 101.2]	99.6	[99.1, 100.1]	86.3	[81, 91.5]	1.2	[-1.2, 3.7]	0	[0, 0]	0.2	[-0.2, 0.6]	0	[0, 0]	14.3	[9.2, 19.4]	84.2	[78.7, 89.8]	95.8	[93.2, 98.3]
Myanmar	54.7	[52.2, 57.3]	3.1	[2.1, 4]	42.2	[39.7, 44.7]	45.3	[42.7, 47.8]	66.5	[64.1, 68.9]	67	[64.6, 69.3]	95.2	[93.4, 97.1]	90.5	[88.8, 92.3]	19.4	[17.3, 21.4]	19.4	[17.3, 21.5]	16.3	[14.3, 18.3]	1.3	[0.6, 1.9]	7.2	[5.7, 8.7]	36.4	[33.9, 38.9]	53.4	[51.3, 55.4]
Nepal	22.2	[20.3, 24.1]	15.8	[14.1, 17.5]	62	[59.7, 64.3]	77.8	[75.9, 79.7]	77.2	[75.3, 79.2]	79.3	[77.5, 81.2]	75.5	[73.1, 77.8]	67.3	[65.1, 69.5]	19.1	[17.3, 20.9]	2.7	[2, 3.4]	3.2	[2.4, 4]	10.3	[8.9, 11.7]	20.7	[18.8, 22.7]	44	[41.6, 46.4]	68.6	[66.8, 70.4]
Nigeria	59.6	[58.7, 60.5]	14.1	[13.4, 14.8]	26.3	[25.4, 27.2]	40.4	[39.5, 41.3]	44.8	[43.9, 45.7]	46.7	[45.8, 47.6]	47.5	[45.9, 49.1]	98.3	[97.7, 98.8]	53.3	[52.4, 54.2]	6.8	[6.3, 7.4]	2.6	[2.3, 2.9]	10.4	[9.7, 11]	14.6	[13.9, 15.4]	12.3	[11.6, 13]	32.6	[31.9, 33.3]
NorthMacedonia	0.9	[-0.5, 2.3]	7	[3.9, 10.1]	91.2	[87.4, 94.9]	99.1	[97.7, 100.5]	99.1	[97.2, 100.9]	99.1	[97.2, 100.9]	99.5	[98.8, 100.2]	94.2	[92, 96.4]	0.9	[-0.9, 2.8]	0	[0, 0]	0.9	[-0.5, 2.3]	0	[0, 0]	13.2	[9.5, 17]	84.9	[80.7, 89.2]	95.9	[93.8, 98]
Pakistan	28.6	[26.8, 30.5]	2.6	[1.9, 3.4]	68.7	[66.8, 70.6]	71.4	[69.5, 73.2]	73.9	[72, 75.7]	74.1	[72.2, 75.9]	45.5	[43, 48]	95.5	[94.4, 96.6]	21.1	[19.4, 22.8]	6.8	[5.8, 7.8]	1.6	[1.1, 2.1]	13.5	[12.1, 14.9]	27.4	[25.6, 29.3]	29.6	[27.6, 31.5]	61.6	[60, 63.2]
Panama	9.3	[8.1, 10.5]	5.5	[4, 7]	85.2	[83.3, 87]	90.7	[89.5, 91.9]	91	[89.9, 92.1]	91.1	[90, 92.2]	97.9	[96.9, 99]	91.5	[90.4, 92.6]	8.1	[7, 9.1]	0.9	[0.4, 1.3]	0.4	[0, 0.9]	0.2	[0, 0.4]	7.3	[5.5, 9.2]	83.1	[81, 85.2]	89.4	[88.3, 90.6]
Paraguay	6.8	[5.3, 8.2]	80.9	[78.6, 83.3]	12.3	[10.3, 14.3]	93.2	[91.8, 94.7]	95.5	[94.3, 96.7]	95.6	[94.4, 96.8]	97.1	[95.9, 98.2]	94.3	[92.9, 95.6]	3.6	[2.5, 4.7]	0.9	[0.4, 1.3]	2.3	[1.5, 3.1]	4.2	[3, 5.4]	77.4	[74.9, 80]	11.6	[9.6, 13.6]	77.2	[76.1, 78.3]
Philippines	16.8	[15.2, 18.3]	16.6	[15.1, 18]	66.7	[64.7, 68.7]	83.2	[81.7, 84.8]	88.6	[87.4, 89.8]	88.9	[87.7, 90.1]	95.1	[93.9, 96.4]	93.8	[92.7, 94.8]	6.3	[5.5, 7.2]	6.3	[5.3, 7.4]	4.6	[3.7, 5.5]	3	[2.4, 3.6]	20.4	[18.6, 22.1]	59.4	[57.2, 61.6]	80.6	[79.3, 81.8]
Rwanda	6	[5.1, 6.8]	61.1	[59.3, 62.9]	33	[31.3, 34.7]	94	[93.2, 94.9]	94.9	[94, 95.7]	94.9	[94.1, 95.7]	96	[95.2, 96.8]	97.1	[96.3, 97.8]	5.1	[4.3, 5.9]	0.8	[0.5, 1.1]	1.3	[0.9, 1.8]	18.6	[17.3, 20]	48	[46.1, 49.8]	26.2	[24.5, 27.8]	76.4	[75.6, 77.3]
Senegal	17.9	[17.1, 18.7]	67.5	[66.3, 68.7]	14.6	[13.7, 15.6]	82.1	[81.3, 82.9]	74.3	[73.4, 75.2]	83	[82.2, 83.8]	48.2	[46.8, 49.6]	88	[87.1, 88.9]	11.1	[10.5, 11.7]	7.6	[7, 8.2]	8.8	[8.1, 9.5]	34.4	[33.3, 35.6]	29	[27.9, 30.2]	9	[8.2, 9.9]	58	[57.4, 58.6]
SierraLeone	14.8	[13.6, 15.9]	54.3	[52.6, 56]	30.9	[29.4, 32.5]	85.2	[84.1, 86.4]	87.4	[86.3, 88.5]	88.8	[87.8, 89.8]	72.7	[71, 74.5]	94.8	[94.1, 95.6]	3.9	[3.3, 4.6]	8.4	[7.5, 9.3]	4.4	[3.7, 5.2]	18.5	[17.2, 19.9]	44.9	[43.2, 46.6]	19.9	[18.5, 21.2]	70.3	[69.5, 71.2]
SouthAfrica	4	[2.7, 5.3]	18.4	[15.8, 21.1]	77.6	[74.7, 80.4]	96	[94.7, 97.3]	97.1	[96.1, 98.1]	97.6	[96.6, 98.6]	69.5	[66.2, 72.8]	88.7	[86.5, 91]	0.9	[0.3, 1.5]	2.1	[1.1, 3]	3.3	[2, 4.6]	12.5	[10.1, 14.8]	31.3	[28.1, 34.5]	49.9	[46.5, 53.2]	84.2	[82.8, 85.6]
Sudan	70.4	[68.9, 71.9]	1	[0.6, 1.4]	26.6	[25.2, 28]	28.2	[26.7, 29.6]	21.7	[20.3, 23.1]	29.9	[28.4, 31.4]	49.6	[46.2, 53]	28	[26.6, 29.5]	65.2	[63.7, 66.8]	6.3	[5.5, 7]	3.6	[3, 4.2]	6.3	[5.4, 7.2]	8.1	[7.2, 9.1]	10.5	[9.4, 11.6]	23.5	[22.3, 24.7]
Suriname	6.8	[5.1, 8.5]	11.6	[9.5, 13.7]	81.5	[78.9, 84]	93.2	[91.5, 94.9]	98.4	[97.6, 99.1]	99	[98.4, 99.6]	84	[81.1, 86.9]	91	[89.1, 92.9]	0.4	[0.1, 0.7]	1.2	[0.5, 1.9]	6	[4.3, 7.6]	6.9	[5.2, 8.7]	19.4	[16.5, 22.2]	66.2	[62.8, 69.5]	88.4	[87.1, 89.7]
Tajikistan	10.5	[9.2, 11.9]	88.2	[86.8, 89.7]	1.2	[0.8, 1.7]	89.5	[88.1, 90.8]	95.5	[94.6, 96.5]	95.5	[94.6, 96.5]	93.6	[92.5, 94.8]	96	[95.1, 96.9]	2.3	[1.7, 2.9]	4.9	[3.9, 5.9]	3.5	[2.7, 4.4]	9.2	[7.8, 10.5]	79	[77.1, 80.8]	1.1	[0.6, 1.5]	72.2	[71.3, 73]
Tanzania	34.9	[33.3, 36.5]	31.8	[30.2, 33.5]	33.2	[31.6, 34.8]	65.1	[63.5, 66.7]	66.1	[64.5, 67.7]	66.4	[64.8, 68]	50.2	[47.9, 52.4]	90.2	[88.5, 91.9]	31.3	[29.7, 32.8]	3.5	[2.9, 4.2]	12.6	[11.4, 13.8]	20.2	[18.7, 21.6]	19.7	[18.2, 21.1]	12.7	[11.5, 13.9]	46.3	[45.1, 47.5]
TimorLeste	49.7	[47.8, 51.6]	27.4	[25.4, 29.4]	22.8	[21.1, 24.5]	50.3	[48.4, 52.2]	59.3	[57.4, 61.2]	59.4	[57.5, 61.3]	80.6	[78, 83.1]	64.4	[61.5, 67.2]	38.4	[36.6, 40.3]	9.8	[8.5, 11]	3.8	[3, 4.5]	15.2	[13.5, 16.8]	20.8	[19, 22.5]	12.1	[10.6, 13.5]	41.3	[39.8, 42.7]
Togo	20.3	[18.3, 22.4]	54.2	[51.5, 56.9]	25.5	[23.1, 27.9]	79.7	[77.6, 81.7]	69.2	[66.9, 71.6]	81.5	[79.6, 83.5]	67	[64.1, 70]	81.9	[79.8, 84.1]	10	[8.4, 11.7]	10.1	[8.7, 11.6]	8	[6.5, 9.5]	23.5	[21.1, 25.9]	28.6	[26.2, 31]	19.7	[17.5, 21.9]	61.9	[60.3, 63.6]
Tonga	2.4	[0.8, 4]	1.9	[0.2, 3.6]	95.7	[93.4, 98]	97.6	[96, 99.2]	98.2	[96.8, 99.7]	99	[98.1, 99.8]	87.6	[83.2, 92]	94.3	[91.6, 97]	0.4	[-0.1, 0.9]	0.8	[0.1, 1.5]	1.2	[-0.1, 2.6]	1.7	[0.4, 3.1]	16.5	[11.6, 21.3]	79.4	[74.3, 84.5]	94.3	[92.8, 95.7]
Tunisia	0.3	[0, 0.6]	1.6	[0.9, 2.4]	97.7	[96.9, 98.6]	99.7	[99.4, 100]	99.2	[98.7, 99.7]	99.4	[99, 99.9]	81.3	[79, 83.6]	88.5	[86.7, 90.4]	0.5	[0.1, 0.9]	0.1	[-0.1, 0.2]	0.2	[-0.1, 0.4]	2.9	[2, 3.8]	25.5	[23, 28.1]	70.8	[68.2, 73.5]	93.1	[92.3, 93.8]
Uganda	23.6	[22.4, 24.8]	39.7	[38.4, 41.1]	36.7	[35.3, 38.1]	76.4	[75.2, 77.6]	76.8	[75.6, 78]	78.4	[77.3, 79.6]	64.9	[63.3, 66.5]	93.6	[92.6, 94.5]	18.1	[17, 19.1]	4.7	[4.1, 5.3]	8.2	[7.3, 9]	22	[20.8, 23.2]	28.6	[27.3, 29.9]	18.4	[17.3, 19.6]	58.8	[57.8, 59.7]
Vietnam	3.6	[2.8, 4.4]	10.8	[8.7, 12.9]	85.5	[83.2, 87.7]	96.4	[95.6, 97.2]	97	[96.2, 97.7]	98.4	[97.9, 98.9]	98.5	[97.7, 99.3]	87.8	[85.8, 89.8]	1.5	[1, 2]	2	[1.4, 2.7]	0.4	[0.1, 0.6]	2.1	[1.2, 3.1]	17.5	[15, 20.1]	76.4	[73.7, 79.1]	92.3	[91.4, 93.2]
Zambia	13.6	[12.5, 14.8]	55.9	[54, 57.8]	30.4	[28.7, 32.2]	86.4	[85.2, 87.5]	83.7	[82.5, 85]	87	[85.9, 88.1]	45.8	[43.7, 47.9]	89.5	[88.1, 90.9]	10.1	[9.1, 11.1]	4.2	[3.5, 4.9]	9.8	[8.7, 10.9]	31.8	[30, 33.5]	29.7	[27.9, 31.4]	14.5	[13, 16]	62	[61, 63.1]
Zimbabwe	14.4	[12.8, 16]	35.2	[33, 37.3]	50.4	[48.2, 52.7]	85.6	[84, 87.2]	86.1	[84.5, 87.7]	86.4	[84.9, 88]	81.4	[79.5, 83.2]	81.7	[80, 83.5]	8.4	[7.1, 9.6]	6.1	[5, 7.2]	1.5	[0.9, 2]	12.3	[10.8, 13.8]	31.4	[29.3, 33.5]	40.4	[38.2, 42.6]	74.7	[73.3, 76.1]
Min	0	[-0.5, 0]	0	[-0.3, 0]	1.2	[0.8, 1.7]	28.2	[26.7, 29.6]	21.7	[20.3, 23.1]	29.9	[28.4, 31.4]	13.4	[11.6, 15.1]	28	[26.6, 29.5]	0	[-1.2, 0]	0	[-0.1, 0]	0.1	[-0.5, 0.2]	0	[-0.1, 0]	0.4	[0.2, 0.6]	0.6	[0.4, 0.9]	23.5	[22.3, 24.7]
Max	70.4	[68.9, 71.9]	94	[93, 95]	99.7	[99.4, 100.1]	100	[100, 100.5]	100	[100, 101.2]	100	[100, 101.2]	100	[100, 100.2]	99.9	[99.8, 100]	65.2	[63.7, 66.8]	39.9	[38.4, 41.4]	16.3	[14.3, 18.3]	39.3	[37.6, 41]	92	[90.3, 93.8]	99.3	[99, 99.7]	99.8	[99.6, 99.9]
Min country	Armenia		Mongolia		Tajikistan		Sudan		Sudan		Sudan		Guinea		Sudan		Armenia, Cuba		Belarus, Cuba, Kazakhstan, Kyrgyzstan, Montenegro, NorthMacedonia		Kazakhstan		Belarus, Montenegro, NorthMacedonia		Cuba		Mali		Sudan
Max country	Sudan		Kazakhstan		Cuba		Armenia		Armenia		Armenia, Cuba		Belarus		Guatemala		Sudan		Madagascar		Myanmar		Mali		Kazakhstan		Cuba		Cuba
